# Supplementary material for: Adverse drug events in German hospital routine data: A validation of International Classification of Diseases, 10th revision (ICD-10) diagnostic codes
Source: PLoS One. 2017 Nov 2;12(11):e0187510. doi: 10.1371/journal.pone.0187510 (PMC5667751; doi:10.1371/journal.pone.0187510)
Supplement: S1 Dataset — (XLSX) [file pone.0187510.s001.xlsx]

## Sheet: PPV
codegrp	disease_positive	ade_positive	hospital_acquired
2: D69.52/53	1	1	0
1: N99.0	1	1	1
4:F19.2/7	1	0	0
1: N99.0	1	1	1
1: N99.0	1	1	1
3: L27.1	1	1	1
2: D69.52/53	1	1	0
11: I95.2	1	1	0
15: D69.57/58/59	1	1	1
1: N99.0	1	1	1
1: N99.0	1	1	1
2: D69.52/53	1	1	1
10: L27.0	1	1	1
1: N99.0	1	1	1
11: I95.2	1	1	0
1: N99.0	1	1	1
10: L27.0	1	1	1
15: D69.57/58/59	1	0	0
13: D70.1	1	0	0
9: K52.1	1	1	1
10: L27.0	1	1	1
1: N99.0	1	1	1
7: M81.4	1	1	0
11: I95.2	1	1	0
1: N99.0	1	1	1
1: N99.0	1	1	1
2: D69.52/53	1	1	0
6: G62.0	1	1	0
6: G62.0	1	1	0
1: N99.0	1	1	0
2: D69.52/53	1	1	1
6: G62.0	1	1	0
15: D69.57/58/59	1	1	0
7: M81.4	1	1	0
4:F19.2/7	1	0	0
8: F13.2/7	1	1	1
9: K52.1	1	1	1
6: G62.0	1	1	0
7: M81.4	1	1	0
11: I95.2	1	1	1
3: L27.1	1	1	1
9: K52.1	1	1	1
1: N99.0	1	1	1
9: K52.1	1	1	1
11: I95.2	1	1	0
1: N99.0	1	1	1
9: K52.1	1	1	0
3: L27.1	0	0	0
13: D70.1	1	1	1
9: K52.1	1	1	1
1: N99.0	1	1	0
7: M81.4	1	1	0
7: M81.4	1	1	0
2: D69.52/53	1	1	1
9: K52.1	1	1	1
9: K52.1	1	1	1
15: D69.57/58/59	1	1	0
7: M81.4	1	1	0
9: K52.1	1	1	0
2: D69.52/53	1	1	0
15: D69.57/58/59	1	0	1
6: G62.0	1	1	0
15: D69.57/58/59	1	0	0
2: D69.52/53	1	1	0
9: K52.1	1	1	0
13: D70.1	1	1	1
2: D69.52/53	1	1	1
2: D69.52/53	1	1	1
3: L27.1	1	1	0
1: N99.0	1	1	0
5: F11.2/7	1	0	0
2: D69.52/53	1	1	1
1: N99.0	1	1	1
1: N99.0	1	1	1
3: L27.1	1	1	0
9: K52.1	1	0	1
2: D69.52/53	1	1	1
1: N99.0	1	1	0
13: D70.1	1	1	1
6: G62.0	1	1	0
9: K52.1	1	1	1
3: L27.1	1	1	1
6: G62.0	1	1	0
10: L27.0	1	1	1
2: D69.52/53	1	1	1
14: A04.7	1	1	0
15: D69.57/58/59	1	1	0
7: M81.4	1	1	0
10: L27.0	1	1	1
1: N99.0	1	1	0
7: M81.4	1	1	0
6: G62.0	1	1	0
7: M81.4	1	1	0
1: N99.0	1	1	1
1: N99.0	1	1	1
9: K52.1	1	1	1
12: D61.1	1	1	0
2: D69.52/53	1	1	1
15: D69.57/58/59	1	0	0
2: D69.52/53	0	0	0
9: K52.1	1	1	0
11: I95.2	1	1	1
9: K52.1	1	1	1
9: K52.1	1	1	1
2: D69.52/53	1	1	0
6: G62.0	1	1	0
14: A04.7	1	1	0
7: M81.4	1	1	0
3: L27.1	1	1	1
14: A04.7	1	1	0
2: D69.52/53	1	1	1
1: N99.0	1	1	1
3: L27.1	1	1	1
12: D61.1	1	1	0
6: G62.0	1	1	0
1: N99.0	1	1	1
3: L27.1	1	1	1
7: M81.4	1	1	0
13: D70.1	1	1	1
1: N99.0	1	1	1
7: M81.4	1	1	0
5: F11.2/7	1	0	0
7: M81.4	1	1	0
13: D70.1	1	1	0
3: L27.1	1	1	0
1: N99.0	1	1	1
13: D70.1	1	1	0
5: F11.2/7	1	0	0
13: D70.1	1	1	1
3: L27.1	1	1	1
11: I95.2	1	1	0
14: A04.7	1	1	1
13: D70.1	1	1	0
1: N99.0	1	1	1
4:F19.2/7	1	0	0
7: M81.4	1	1	0
9: K52.1	1	1	1
15: D69.57/58/59	1	1	0
3: L27.1	1	1	1
15: D69.57/58/59	1	1	0
4:F19.2/7	1	0	0
7: M81.4	0	0	0
15: D69.57/58/59	1	1	0
13: D70.1	1	1	1
9: K52.1	1	1	1
7: M81.4	1	0	0
14: A04.7	1	1	1
11: I95.2	1	1	1
4:F19.2/7	1	0	0
6: G62.0	1	1	0
13: D70.1	1	1	1
14: A04.7	1	1	1
3: L27.1	1	1	1
15: D69.57/58/59	1	1	0
2: D69.52/53	1	1	0
9: K52.1	1	0	0
14: A04.7	1	1	0
11: I95.2	1	1	1
3: L27.1	1	1	1
2: D69.52/53	1	1	0
11: I95.2	1	1	0
5: F11.2/7	1	0	0
14: A04.7	1	0	0
10: L27.0	1	1	1
11: I95.2	1	1	1
6: G62.0	1	1	0
10: L27.0	1	1	0
7: M81.4	1	1	0
8: F13.2/7	1	1	0
15: D69.57/58/59	1	1	0
4:F19.2/7	1	0	0
2: D69.52/53	0	0	0
9: K52.1	1	1	0
9: K52.1	1	1	1
1: N99.0	1	0	1
2: D69.52/53	1	1	1
10: L27.0	1	1	1
10: L27.0	1	1	1
7: M81.4	1	1	0
7: M81.4	1	1	0
14: A04.7	1	1	1
7: M81.4	1	1	0
7: M81.4	1	1	0
2: D69.52/53	1	1	1
1: N99.0	1	1	1
7: M81.4	1	1	0
2: D69.52/53	1	1	0
4:F19.2/7	1	0	0
14: A04.7	1	1	0
1: N99.0	1	1	1
15: D69.57/58/59	1	1	1
10: L27.0	1	1	0
9: K52.1	1	1	1
14: A04.7	1	1	1
1: N99.0	1	1	1
12: D61.1	1	1	0
1: N99.0	1	1	1
10: L27.0	1	1	1
11: I95.2	1	1	1
2: D69.52/53	1	0	1
6: G62.0	1	1	0
10: L27.0	1	1	1
13: D70.1	1	0	0
14: A04.7	1	0	0
9: K52.1	1	1	0
2: D69.52/53	1	1	0
9: K52.1	1	1	1
7: M81.4	1	1	0
10: L27.0	1	1	1
11: I95.2	1	1	0
14: A04.7	1	1	1
2: D69.52/53	1	1	1
1: N99.0	1	1	1
2: D69.52/53	1	1	0
9: K52.1	1	1	0
5: F11.2/7	1	0	0
7: M81.4	1	1	0
6: G62.0	1	1	0
15: D69.57/58/59	1	0	1
13: D70.1	1	1	0
6: G62.0	1	1	0
7: M81.4	1	1	0
14: A04.7	1	1	1
9: K52.1	1	1	0
11: I95.2	1	1	1
13: D70.1	1	1	1
2: D69.52/53	1	1	0
13: D70.1	1	1	0
3: L27.1	0	0	0
10: L27.0	0	0	0
6: G62.0	1	1	0
11: I95.2	1	1	0
4:F19.2/7	1	0	0
13: D70.1	1	1	0
8: F13.2/7	0	0	0
2: D69.52/53	1	1	1
2: D69.52/53	1	1	1
3: L27.1	1	1	0
15: D69.57/58/59	1	1	0
3: L27.1	0	0	0
14: A04.7	1	1	1
11: I95.2	1	1	0
14: A04.7	1	1	0
12: D61.1	0	0	0
12: D61.1	1	1	0
12: D61.1	0	0	0
12: D61.1	0	0	0
12: D61.1	1	1	0
12: D61.1	1	1	1
12: D61.1	1	1	0
12: D61.1	1	1	0
10: L27.0	1	1	0
12: D61.1	1	1	0
8: F13.2/7	0	0	0
12: D61.1	0	0	0
12: D61.1	1	1	0
12: D61.1	1	1	0
12: D61.1	1	1	0
12: D61.1	1	1	0
1: N99.0	1	0	1
12: D61.1	1	0	0
12: D61.1	0	0	0
12: D61.1	0	0	0
5: F11.2/7	1	0	0
12: D61.1	1	1	0
12: D61.1	0	0	0
12: D61.1	0	0	0
12: D61.1	1	1	0
12: D61.1	1	1	1
12: D61.1	1	1	0
12: D61.1	0	0	0
4:F19.2/7	1	0	0
13: D70.1	1	1	0
13: D70.1	0	0	0
11: I95.2	1	1	1
14: A04.7	0	0	0
14: A04.7	1	1	1
15: D69.57/58/59	1	1	0
12: D61.1	0	0	0
11: I95.2	1	1	1
8: F13.2/7	1	1	0
10: L27.0	1	1	0
15: D69.57/58/59	1	1	0
14: A04.7	1	1	1
4:F19.2/7	0	0	0
10: L27.0	1	1	0
6: G62.0	1	1	0
15: D69.57/58/59	0	0	0
2: D69.52/53	1	1	1
4:F19.2/7	1	1	0
2: D69.52/53	1	0	0
2: D69.52/53	1	1	0
6: G62.0	1	1	0
15: D69.57/58/59	1	1	0
10: L27.0	1	1	1
15: D69.57/58/59	1	0	0
6: G62.0	1	1	0
14: A04.7	1	0	0
8: F13.2/7	0	0	0
8: F13.2/7	1	1	0
15: D69.57/58/59	1	1	0
11: I95.2	1	1	1
2: D69.52/53	1	0	0
3: L27.1	1	1	0
6: G62.0	1	1	0
13: D70.1	1	1	0
8: F13.2/7	1	1	0
6: G62.0	1	1	0
6: G62.0	1	1	0
14: A04.7	1	1	1
13: D70.1	1	1	0
12: D61.1	1	1	0
13: D70.1	1	1	1
8: F13.2/7	1	0	0
12: D61.1	0	0	0
15: D69.57/58/59	1	1	1
15: D69.57/58/59	0	0	0
2: D69.52/53	1	1	1
4:F19.2/7	0	0	0
6: G62.0	1	1	0
10: L27.0	1	1	1
1: N99.0	1	0	1
7: M81.4	0	0	0
6: G62.0	1	1	0
4:F19.2/7	1	1	0
8: F13.2/7	0	0	0
7: M81.4	1	0	0
6: G62.0	1	1	0
13: D70.1	1	1	0
11: I95.2	1	1	0
2: D69.52/53	1	1	1
7: M81.4	0	0	0
10: L27.0	1	1	0
8: F13.2/7	1	1	0
4:F19.2/7	1	0	0
10: L27.0	1	1	1
7: M81.4	1	1	0
1: N99.0	1	1	0
2: D69.52/53	1	0	0
8: F13.2/7	1	1	0
15: D69.57/58/59	1	0	0
6: G62.0	1	1	1
4:F19.2/7	1	1	0
4:F19.2/7	1	0	0
10: L27.0	1	1	1
4:F19.2/7	1	1	0
2: D69.52/53	1	0	0
2: D69.52/53	1	0	0
10: L27.0	1	1	1
11: I95.2	1	1	1
5: F11.2/7	1	1	0
6: G62.0	1	1	0
4:F19.2/7	1	0	0
4:F19.2/7	1	0	0
12: D61.1	1	1	0
4:F19.2/7	1	0	0
6: G62.0	1	1	0
12: D61.1	0	0	0
6: G62.0	1	1	0
15: D69.57/58/59	1	0	0
4:F19.2/7	1	0	0
8: F13.2/7	1	1	0
15: D69.57/58/59	1	0	0
10: L27.0	1	1	1
11: I95.2	1	1	1
14: A04.7	1	1	0
3: L27.1	1	1	0
8: F13.2/7	0	0	0
15: D69.57/58/59	1	1	0
3: L27.1	1	1	0
13: D70.1	1	1	1
7: M81.4	1	1	0
8: F13.2/7	1	1	0
9: K52.1	1	1	0
4:F19.2/7	1	1	0
12: D61.1	1	1	0
2: D69.52/53	1	0	0
3: L27.1	0	0	0
14: A04.7	1	1	0
15: D69.57/58/59	1	0	0
13: D70.1	1	1	0
14: A04.7	1	0	1
14: A04.7	1	0	0
6: G62.0	1	1	0
12: D61.1	1	1	0
10: L27.0	1	1	1
13: D70.1	1	1	1
9: K52.1	1	1	0
7: M81.4	1	1	0
6: G62.0	0	0	0
12: D61.1	1	1	0
3: L27.1	1	1	0
3: L27.1	1	1	0
6: G62.0	0	0	0
14: A04.7	1	1	1
4:F19.2/7	1	1	0
10: L27.0	1	1	1
14: A04.7	1	1	0
4:F19.2/7	1	1	0
13: D70.1	1	1	0
4:F19.2/7	1	1	0
2: D69.52/53	1	1	0
4:F19.2/7	1	1	0
12: D61.1	1	1	0
2: D69.52/53	1	1	1
13: D70.1	1	1	0
12: D61.1	1	1	0
13: D70.1	0	0	0
10: L27.0	1	1	0
6: G62.0	0	0	0
6: G62.0	0	0	0
14: A04.7	1	0	1
6: G62.0	1	1	0
3: L27.1	0	0	0
8: F13.2/7	1	1	0
5: F11.2/7	1	0	0
3: L27.1	1	1	0
8: F13.2/7	0	0	0
12: D61.1	1	1	0
7: M81.4	1	1	0
5: F11.2/7	1	0	0
5: F11.2/7	1	0	0
5: F11.2/7	1	0	0
5: F11.2/7	1	0	0
5: F11.2/7	1	0	0
5: F11.2/7	1	0	0
2: D69.52/53	1	0	0
15: D69.57/58/59	1	0	0
14: A04.7	1	0	0
10: L27.0	1	1	1
1: N99.0	1	0	0
7: M81.4	1	0	0
2: D69.52/53	0	0	0
1: N99.0	1	1	1
3: L27.1	1	1	1
10: L27.0	1	1	1
2: D69.52/53	1	1	1
8: F13.2/7	1	0	0
12: D61.1	1	1	0
15: D69.57/58/59	0	0	0
13: D70.1	1	1	1
11: I95.2	0	0	0
8: F13.2/7	1	0	0
3: L27.1	1	0	1
10: L27.0	1	1	1
12: D61.1	1	1	0
7: M81.4	0	0	0
2: D69.52/53	1	0	0
14: A04.7	1	1	1
9: K52.1	1	1	0
1: N99.0	1	1	1
6: G62.0	1	0	0
8: F13.2/7	1	0	0
11: I95.2	1	0	0
8: F13.2/7	1	0	0
3: L27.1	1	1	1
3: L27.1	1	1	1
8: F13.2/7	1	0	0
4:F19.2/7	1	0	0
1: N99.0	1	0	1
14: A04.7	1	0	0
10: L27.0	1	1	1
3: L27.1	1	1	1
5: F11.2/7	1	0	0
5: F11.2/7	1	0	0
13: D70.1	1	1	1
12: D61.1	1	1	0
5: F11.2/7	1	0	0
5: F11.2/7	1	0	0
4:F19.2/7	1	0	0
1: N99.0	1	0	0
5: F11.2/7	1	0	0
15: D69.57/58/59	1	0	0
4:F19.2/7	0	0	0
4:F19.2/7	1	0	0
9: K52.1	1	0	0
8: F13.2/7	1	1	1
1: N99.0	1	0	1
13: D70.1	1	1	0
15: D69.57/58/59	1	0	0
7: M81.4	1	0	0
14: A04.7	1	1	0
14: A04.7	1	0	0
3: L27.1	1	1	0
1: N99.0	1	0	0
15: D69.57/58/59	1	0	0
13: D70.1	1	1	0
7: M81.4	0	0	0
5: F11.2/7	1	0	0
5: F11.2/7	1	0	0
12: D61.1	1	1	0
10: L27.0	1	1	1
4:F19.2/7	1	0	0
8: F13.2/7	0	0	0
4:F19.2/7	1	0	0
4:F19.2/7	1	0	0
4:F19.2/7	1	0	0
2: D69.52/53	0	0	0
15: D69.57/58/59	1	0	0
12: D61.1	1	1	0
5: F11.2/7	1	0	0
2: D69.52/53	1	1	1
7: M81.4	1	0	0
8: F13.2/7	1	0	0
14: A04.7	1	0	0
9: K52.1	0	0	0
5: F11.2/7	1	0	0
1: N99.0	1	0	1
15: D69.57/58/59	1	0	0
11: I95.2	1	1	1
7: M81.4	1	0	0
9: K52.1	1	1	0
4:F19.2/7	1	0	0
2: D69.52/53	0	0	0
4:F19.2/7	1	0	0
8: F13.2/7	1	0	0
10: L27.0	1	1	1
1: N99.0	1	1	0
12: D61.1	1	1	0
1: N99.0	1	0	1
3: L27.1	1	0	0
14: A04.7	1	1	0
15: D69.57/58/59	1	0	0
8: F13.2/7	1	0	0
13: D70.1	1	1	0
3: L27.1	1	1	0
12: D61.1	1	1	0
2: D69.52/53	0	0	0
7: M81.4	0	0	0
1: N99.0	1	0	0
14: A04.7	1	0	0
14: A04.7	1	1	1
7: M81.4	1	0	0
3: L27.1	1	1	1
15: D69.57/58/59	1	0	0
13: D70.1	1	1	0
4:F19.2/7	1	0	0
10: L27.0	1	1	1
14: A04.7	1	1	1
5: F11.2/7	1	0	0
1: N99.0	1	0	1
10: L27.0	1	1	0
10: L27.0	1	1	1
12: D61.1	1	1	0
8: F13.2/7	1	0	0
5: F11.2/7	1	0	0
3: L27.1	1	1	1
4:F19.2/7	1	0	0
5: F11.2/7	0	0	0
1: N99.0	1	0	1
9: K52.1	1	1	0
11: I95.2	1	0	0
9: K52.1	1	1	0
7: M81.4	0	0	0
1: N99.0	1	0	1
6: G62.0	1	0	0
8: F13.2/7	1	0	0
5: F11.2/7	1	0	0
11: I95.2	0	0	0
11: I95.2	1	1	1
11: I95.2	1	0	1
1: N99.0	1	0	1
7: M81.4	0	0	0
8: F13.2/7	1	0	0
11: I95.2	1	0	0
1: N99.0	1	1	1
5: F11.2/7	1	0	0
12: D61.1	1	1	0
11: I95.2	1	0	0
7: M81.4	0	0	0
8: F13.2/7	1	0	0
1: N99.0	1	0	0
9: K52.1	1	1	0
13: D70.1	1	1	1
5: F11.2/7	1	0	0
9: K52.1	1	1	1
11: I95.2	1	0	1
9: K52.1	1	1	0
4:F19.2/7	1	0	0
5: F11.2/7	1	0	0
13: D70.1	1	1	1
3: L27.1	1	0	1
15: D69.57/58/59	1	1	0
13: D70.1	1	1	0
2: D69.52/53	1	1	0
11: I95.2	0	0	0
13: D70.1	1	1	0
4:F19.2/7	0	0	0
4:F19.2/7	1	0	0
8: F13.2/7	1	0	0
8: F13.2/7	1	1	0
2: D69.52/53	1	1	1
10: L27.0	1	1	1
5: F11.2/7	1	0	0
2: D69.52/53	1	1	0
13: D70.1	0	0	0
12: D61.1	1	1	0
4:F19.2/7	1	1	1
2: D69.52/53	1	0	0
8: F13.2/7	1	0	0
9: K52.1	1	0	0
11: I95.2	1	0	0
11: I95.2	0	0	0
3: L27.1	1	0	0
7: M81.4	0	0	0
1: N99.0	1	0	0
5: F11.2/7	1	0	0
6: G62.0	1	1	0
7: M81.4	1	0	0
7: M81.4	1	0	0
11: I95.2	1	0	1
3: L27.1	1	1	1
4:F19.2/7	0	0	0
11: I95.2	1	0	0
5: F11.2/7	1	0	0
5: F11.2/7	1	0	0
5: F11.2/7	1	0	0
5: F11.2/7	1	0	0
5: F11.2/7	1	0	0
5: F11.2/7	1	1	0
5: F11.2/7	1	0	0
5: F11.2/7	1	0	0
4:F19.2/7	1	0	0
3: L27.1	1	1	0
4:F19.2/7	0	0	0
1: N99.0	1	1	1
5: F11.2/7	1	0	0
11: I95.2	1	1	1
15: D69.57/58/59	1	1	0
9: K52.1	0	0	0
13: D70.1	1	1	0
3: L27.1	1	1	1
10: L27.0	1	1	0
8: F13.2/7	1	1	0
3: L27.1	1	1	1
14: A04.7	1	1	1
13: D70.1	0	0	0
15: D69.57/58/59	1	0	0
13: D70.1	1	1	0
3: L27.1	1	1	1
9: K52.1	1	1	1
15: D69.57/58/59	1	1	0
11: I95.2	1	1	1
8: F13.2/7	1	1	0
13: D70.1	1	1	1
5: F11.2/7	1	0	0
14: A04.7	1	0	0
3: L27.1	1	1	1
12: D61.1	1	1	1
9: K52.1	1	1	1
11: I95.2	1	1	1
14: A04.7	1	1	1
11: I95.2	1	1	0
3: L27.1	1	1	1
13: D70.1	1	1	0
9: K52.1	1	0	0
12: D61.1	0	0	0
8: F13.2/7	1	1	0
11: I95.2	1	1	1
8: F13.2/7	1	1	0
10: L27.0	1	0	0
5: F11.2/7	1	0	0
6: G62.0	0	0	0
10: L27.0	1	1	0
15: D69.57/58/59	1	1	0
12: D61.1	1	1	0
8: F13.2/7	1	1	0
6: G62.0	1	1	0
11: I95.2	1	1	0
6: G62.0	1	1	0
5: F11.2/7	1	0	0
6: G62.0	1	1	0
9: K52.1	1	1	1
9: K52.1	1	1	0
10: L27.0	1	1	1
11: I95.2	1	1	1
15: D69.57/58/59	1	0	0
13: D70.1	1	1	0
6: G62.0	1	1	0
15: D69.57/58/59	1	0	0
11: I95.2	1	1	1
7: M81.4	1	1	0
9: K52.1	1	1	0
10: L27.0	1	1	1
6: G62.0	0	0	0
15: D69.57/58/59	1	1	0
10: L27.0	1	1	1
7: M81.4	1	1	0
8: F13.2/7	1	1	0
11: I95.2	1	1	1
6: G62.0	1	1	0
11: I95.2	1	1	1
8: F13.2/7	1	1	0
8: F13.2/7	1	0	0
15: D69.57/58/59	1	1	0
7: M81.4	1	1	0
7: M81.4	1	1	0
3: L27.1	1	1	1
9: K52.1	1	0	0
10: L27.0	1	1	1
13: D70.1	1	1	1
10: L27.0	1	1	1
14: A04.7	1	1	1
4:F19.2/7	1	0	0
7: M81.4	1	1	0
14: A04.7	1	1	1
9: K52.1	1	1	0
3: L27.1	1	1	1
9: K52.1	1	1	1
7: M81.4	1	1	0
11: I95.2	1	1	0
15: D69.57/58/59	1	1	0
7: M81.4	1	1	0
13: D70.1	1	1	0
13: D70.1	1	1	0
5: F11.2/7	1	0	0
13: D70.1	0	0	0
4:F19.2/7	1	0	0
14: A04.7	1	1	1
3: L27.1	1	1	1
11: I95.2	1	0	0
15: D69.57/58/59	1	0	0
4:F19.2/7	1	0	0
13: D70.1	1	1	0
5: F11.2/7	1	0	0
9: K52.1	1	1	1
4:F19.2/7	1	0	0
13: D70.1	0	0	0
13: D70.1	1	1	0
4:F19.2/7	1	0	0
6: G62.0	1	1	0
4:F19.2/7	1	0	0
5: F11.2/7	1	1	0
4:F19.2/7	1	0	0
10: L27.0	1	1	1
6: G62.0	1	1	0
5: F11.2/7	1	0	0
10: L27.0	1	1	1
8: F13.2/7	1	1	0
14: A04.7	1	0	0
14: A04.7	1	1	1
3: L27.1	1	1	1
13: D70.1	1	1	0
6: G62.0	1	1	0
8: F13.2/7	1	1	0
11: I95.2	1	0	0
11: I95.2	1	1	1
10: L27.0	1	1	1
11: I95.2	1	1	1
15: D69.57/58/59	1	0	0
3: L27.1	1	1	1
11: I95.2	1	1	0
15: D69.57/58/59	1	1	0
6: G62.0	1	1	0
15: D69.57/58/59	1	0	0
6: G62.0	1	1	0
3: L27.1	1	1	1
15: D69.57/58/59	1	0	0
4:F19.2/7	1	0	0
6: G62.0	1	1	0
8: F13.2/7	1	1	0
5: F11.2/7	1	0	0
10: L27.0	1	1	1
14: A04.7	1	1	1
9: K52.1	1	0	1
8: F13.2/7	1	1	0
6: G62.0	1	1	0
15: D69.57/58/59	1	1	0
15: D69.57/58/59	1	1	0
6: G62.0	1	1	0
8: F13.2/7	1	0	0
3: L27.1	1	1	1
3: L27.1	1	1	1
14: A04.7	1	1	1
14: A04.7	1	0	1
5: F11.2/7	1	0	0
3: L27.1	1	1	1
3: L27.1	1	1	1
9: K52.1	1	1	1
12: D61.1	1	1	0
6: G62.0	1	1	0
12: D61.1	1	1	0
14: A04.7	1	0	1
4:F19.2/7	1	0	0
5: F11.2/7	1	0	0
14: A04.7	1	1	1
10: L27.0	1	1	1
8: F13.2/7	1	1	0
5: F11.2/7	1	0	0
9: K52.1	1	1	1
10: L27.0	1	0	0
11: I95.2	1	1	1
3: L27.1	1	1	1
9: K52.1	1	1	1
5: F11.2/7	1	0	0
10: L27.0	1	1	1
13: D70.1	1	1	0
5: F11.2/7	1	0	0
10: L27.0	1	1	1
14: A04.7	1	0	1
7: M81.4	1	1	0
14: A04.7	1	1	1
12: D61.1	1	1	0
10: L27.0	1	1	1
14: A04.7	1	1	1
3: L27.1	1	1	1
9: K52.1	1	1	1

## Sheet: Sensitivity
uaeid	disease_coded	ade_coded
1	1	0
2	1	1
3	0	0
4	0	0
5	0	0
6	0	0
7	0	0
8	1	0
9	1	0
10	0	0
11	0	0
12	0	0
13	1	0
14	0	0
15	0	0
16	0	0
17	1	0
18	0	0
19	1	0
20	0	0
21	1	0
22	0	0
23	0	0
24	1	0
25	1	0
26	0	0
27	0	0
28	1	1
29	0	0
30	1	0
31	0	0
32	1	1
33	1	0
34	0	0
35	1	0
36	1	0
37	1	0
38	1	1
39	0	0
40	1	1
41	1	0
42	0	0
43	0	0
44	0	0
45	0	0
46	0	0
47	1	0
48	0	0
49	0	0
50	0	0
51	0	0
52	0	0
53	1	0
54	1	0
55	1	0
56	1	0
57	0	0
58	0	0
59	1	1
60	1	0
61	0	0
62	1	0
63	1	0
64	1	0
65	0	0
66	1	0
67	1	0
68	1	0
69	1	1
70	0	0
71	0	0
72	0	0
73	1	0
74	0	0
75	1	0
76	0	0
77	1	0
78	1	0
79	0	0
80	0	0
81	0	0
82	1	1
83	0	0
84	1	0
85	1	0
86	1	0
87	1	0
88	1	0
89	0	0
90	0	0
91	0	0
92	0	0
93	1	0
94	0	0
95	1	0
96	1	0
97	1	0
98	1	0
99	0	0
100	0	0
101	0	0
102	0	0
103	0	0
104	1	1
105	1	0
106	1	0
107	0	0
108	0	0
109	0	0
110	1	0
111	0	0
112	1	0
113	0	0
114	0	0
115	0	0
116	1	0
117	0	0
118	1	0
119	1	0
120	1	0
121	0	0
122	0	0
123	0	0
124	1	0
125	1	0
126	1	0
127	1	1
128	1	1
129	1	0
130	1	0
131	0	0
132	1	0
133	1	0
134	0	0
135	0	0
136	1	0
137	1	0
138	1	0
139	0	0
140	1	0
141	0	0
142	0	0
143	1	0
144	1	0
145	1	0
146	1	0
147	0	0
148	0	0
149	1	0
150	0	0
151	1	0
152	1	0
153	1	0
154	1	1
155	0	0
156	0	0
157	1	0
158	0	0
159	0	0
160	0	0
161	0	0
162	0	0
163	0	0
164	0	0
165	0	0
166	1	0
167	1	0
168	0	0
169	0	0
170	0	0
171	0	0
172	1	0
173	0	0
174	1	0
175	1	1
176	0	0
177	0	0
178	0	0
179	1	0
180	0	0
181	0	0
182	0	0
183	0	0
184	1	0
185	1	1
186	0	0
187	1	1
188	1	0
189	0	0
190	0	0
191	1	0
192	0	0
193	1	0
194	0	0
195	0	0
196	0	0
197	0	0
198	1	1
199	0	0
200	1	0
201	0	0
202	1	0
203	1	0
204	0	0
205	1	0
206	0	0
207	0	0
208	0	0
209	1	0
210	1	0
211	0	0
212	1	0
213	1	1
214	1	1
215	1	1
216	1	0
217	0	0
218	1	0
219	1	0
220	1	0
221	0	0
222	0	0
223	0	0
224	1	0
225	0	0
226	0	0
227	1	0
228	0	0
229	0	0
230	0	0
231	0	0
232	0	0
233	1	1
234	1	1
235	1	0
236	1	0
237	1	1
238	0	0
239	1	1
240	1	0
241	1	0
242	1	0
243	0	0
244	0	0
245	0	0
246	0	0
247	1	0
248	1	0
249	1	0
250	0	0
251	0	0
252	0	0
253	1	0
254	1	0
255	1	0
256	0	0
257	1	0
258	0	0
259	1	0
260	1	1
261	0	0
262	1	0
263	1	0
264	1	0
265	0	0
266	1	0
267	1	0
268	0	0
269	1	0
270	0	0
271	0	0
272	0	0
273	1	1
274	1	1
275	1	1
276	0	0
277	0	0
278	0	0
279	1	0
280	1	0
281	1	0
282	0	0
283	0	0
284	0	0
285	0	0
286	0	0
287	1	1
288	0	0
289	1	0
290	0	0
291	0	0
292	0	0
293	0	0
294	1	0
295	1	0
296	0	0
297	0	0
298	0	0
299	1	1
300	0	0
301	1	0
302	0	0
303	0	0
304	0	0
305	1	0
306	1	0
307	0	0
308	0	0
309	0	0
310	1	1
311	0	0
312	1	0
313	0	0
314	0	0
315	0	0
316	0	0
317	0	0
318	1	1
319	0	0
320	1	0
321	1	0
322	1	0
323	1	0
324	0	0
325	0	0
326	1	1
327	1	1
328	1	0
329	1	0
330	0	0
331	0	0
332	1	1
333	1	0
334	1	0
335	1	1
336	1	1
337	1	1
338	0	0
339	0	0
340	0	0
341	1	1
342	0	0
343	1	0
344	1	1
345	0	0
346	1	0
347	0	0
348	0	0
349	0	0
350	1	0
351	0	0
352	1	1
353	1	0
354	1	0
355	1	1
356	1	1
357	0	0
358	1	0
359	0	0
360	1	1
361	1	1
362	1	0
363	1	0
364	1	0
365	0	0
366	1	1
367	1	1
368	1	1
369	0	0
370	1	1
371	0	0
372	0	0
373	0	0
374	0	0
375	0	0
376	1	1
377	0	0
378	0	0
379	1	1
380	1	1
381	0	0
382	1	0
383	1	0
384	0	0
385	1	1
386	1	0
387	0	0
388	0	0
389	1	0
390	1	0
391	1	0
392	1	0
393	1	1
394	1	0
395	1	0
396	0	0
397	1	1
398	1	1
399	1	0
400	1	0
401	0	0
402	1	0
403	1	0
404	0	0
405	0	0
406	0	0
407	0	0
408	1	0
409	1	0
410	0	0
411	0	0
412	0	0
413	0	0
414	0	0
415	1	0
416	0	0
417	0	0
418	0	0
419	0	0
420	0	0
421	1	0
422	0	0
423	1	0
424	1	0
425	0	0
426	0	0
427	0	0
428	1	0
429	1	0
430	0	0
431	0	0
432	1	0
433	0	0
434	1	1
435	0	0
436	0	0
437	0	0
438	0	0
439	0	0
440	0	0
441	1	0
442	1	0
443	1	0
444	1	0
445	0	0
446	0	0
447	0	0
448	0	0
449	0	0
450	0	0
451	0	0
452	1	0
453	1	0
454	0	0
455	0	0
456	0	0
457	0	0
458	1	0
459	0	0
460	1	0
461	1	0
462	1	0
463	0	0
464	1	0
465	1	0
466	1	0
467	0	0
468	1	0
469	1	0
470	1	0
471	1	0
472	0	0
473	0	0
474	0	0
475	1	0
476	0	0
477	0	0
478	1	0
479	1	0
480	0	0
481	1	0
482	1	0
483	1	0
484	1	1
485	0	0
486	1	0
487	0	0
488	1	1
489	1	1
490	1	0
491	1	0
492	1	1
493	0	0
494	0	0
495	1	0
